# Supplementary material for: Effects of Growth Stage on the Characterization of Enterotoxin A-Producing Staphylococcus aureus-Derived Membrane Vesicles
Source: Microorganisms. 2022 Mar 6;10(3):574. doi: 10.3390/microorganisms10030574 (PMC8948643; doi:10.3390/microorganisms10030574)
Supplement: Supplementary file 1 [file microorganisms-10-00574-s001.zip]

Archive with 1 entries (1 files):
- microorganisms-1584488-supplementary.pdf
